# Supplementary material for: Unisexual Reproduction of Cryptococcus gattii
Source: PLoS One. 2014 Oct 22;9(10):e111089. doi: 10.1371/journal.pone.0111089 (PMC4206507; doi:10.1371/journal.pone.0111089)
Supplement: Table S1 — List of strains tested for self-fertility in three media including V8, Filament agar (FA) and Murashige Skoog medium (MS). All tests were conducted in dark. Self-fertility was tested in the presence of light for some isolates as indicated. + signifies that self-fertility was tested under the respective environmental condition. – represents that the respective strain was not tested under the given conditions. (XLSX) [file pone.0111089.s005.xlsx]

## Sheet: Sheet2
Table S1. List of strains tested for self-fertility in three media including V8, Filament agar (FA) and Murashige Skoog medium (MS). All tests were conducted in dark. Self-fertility was tested in the presence of light for some isolates as indicated. + signifies that self-fertility was tested under the respective environmental condition. - represents that the respective strain was not tested under…
VG type	Strains	Temperature °C and light	V8 pH 5.0	FA	MS	Source of opposite-sex pheromone
VGI
	VPCI87	25	+	+	+	None
	2005/215	25	+	+	+	None
	2003/1118	25	+	+	+	None
	ATCC32269	25	+	+	+	None
	97/431	25	+	+	+	None
	97/18	25	+	+	+	None
	97/19	25	+	+	+	None
	94/943-8	25	+	+	+	None
	94/943-10	25	+	+	+	None
	CA-1565	25	+	+	+	None
	WM276	25	+	+	+	None
	MMRL2646	25	+	+	+	None
	MMRL2648	25	+	+	+	None
	MMRL1336	25	+	+	-	None
	MMRL1338	25	+	+	-	None
	MMRL1337	25	+	+	+	None
	WM01.29 (aka E275)	25	+	-	-	None
	WM01.30 (aka E276)	25	+	-	-	None
	WM01.42 (aka E312)	25	+	-	-	None
	WM01.44 (aka E549(A))	25	+	-	-	None
	WM01.45 (aka E554(A))	25	+	-	-	None
	WM01.46 (aka E566(A))	25	+	-	-	None
	WM01.48 (aka E581(A))	25	+	-	-	None
	B4495	25	+	+	-	None
	B4545	25	+	+	-	None
	S25L	25	+	+	-	None
	94-0869	25	+	+	-	None
VGII
	LA567	25, 30, 37	+	-	+	None
	Ym12	25	+	-	+	None
	VBGc28	25	+	-	+	None
	YL13	25	+	-	+	None
	YL17	25	+	-	+	None
	YL21	25	+	-	+	None
	YL4	25, 30, 37	+	-	+	None
	2004/335	25	+	+	+	None
	2004/606	25	+	+	+	None
	2004/681	25	+	+	+	None
	2001/935-1	25	+	+	+	None
	2001/571	25	+	+	+	None
	2003/125	25	+	+	+	None
	2000/87	25	+	+	+	None
	99/901-1	25	+	+	+	YL4 MATa
	99/901-2	25	+	+	+	YL4 MATa
	99/473	25	+	+	+	YL4 MATa
	98/1132	25	+	+	+	YL4 MATa
	98/1037-1	25	+	+	+	YL4 MATa
	98/1037-2	25	+	+	+	YL4 MATa
	97/170	25	+	+	+	YL4 MATa
	96/1120-1	25	+	+	+	YL4 MATa
	96/1120-2	25	+	+	+	YL4 MATa
	93/980	25	+	+	+	YL4 MATa
	NT-13/C2096	25, 30, 37, light	+	-	+	None
	EJB18 (CO16)	25, 30, 37, light	+	-	+	None
	VANC.RB31	25, 30, 37, light	+	-	+	None
	CBS1930	25, 30, 37, light	+	-	+	None
	LA55	25, 30, 37, light	+	-	+	None
	MMC08-896	25, 30, 37, light	+	-	+	None
	EJB52	25, 30, 37, light	+	-	+	None
	EJB21	25, 30, 37, light	+	-	+	YL4 MATa
	VANC.R499	25, 30, 37, light	+	-	+	YL4 MATa
	VANC.R500	25, 30, 37, light	+	-	+	YL4 MATa
	VANC.R507	25, 30, 37, light	+	-	+	YL4 MATa
	VANC.R498	25, 30, 37, light	+	-	+	YL4 MATa
	VANC.R269	25, 30, 37, light	+	+	+	YL4 MATa
	VANC.R271	25, 30, 37, light	+	+	+	YL4 MATa
	VANC.R272	25, 30, 37, light	+	+	+	YL4 MATa
	VANC.R273	25, 30, 37, light	+	-	+	YL4 MATa
	VANC.R268	25, 30, 37, light	+	+	+	YL4 MATa
	VANC.R265	25, 30, 37, light	+	+	+	YL4 MATa
	JKH312	25	+	-	+	None
	JKH311	25	+	-	+	None
	JKH317	25	+	-	+	None
	JKH318	25	+	-	+	None
	JKH290	25	+	-	+	None
	JKH291	25	+	-	+	None
	JKH293	25	+	-	+	None
	JKH294	25	+	-	+	None
	JKH319	25	+	-	+	None
	Cg53	25	+	-	+	None
	VANC.584	25, 30, 37, light	+	-	+	YL4 MATa
	LA584	25, 30, 37, light	+	-	-	YL4 MATa
	MMRL2647	25, 30, 37, light	+	+	-	YL4 MATa
	MMRL1341	25, 30, 37, light	+	+	-	None
	MMRL1340	25, 30, 37, light	+	+	-	YL4 MATa
VGIII
	ICB108	25, 30, 37, light	+	-	+	Mating mixture; self-fertile a/α diploid
	62270/571_159	25, 30, 37, light	+	-	+	Mating mixture; self-fertile a/α diploid
	V28/571_169	25, 30, 37, light	+	-	+	Mating mixture; self-fertile a/α diploid
	WM161	25, 30, 37, light	+	-	+	Mating mixture; self-fertile a/α diploid
	DUMC139.97	25, 30, 37, light	+	+	+	Mating mixture; self-fertile a/α diploid
	DUMC140.97	25, 30, 37, light	+	+	+	Mating mixture; self-fertile a/α diploid
	B13C	25, 30, 37, light	+	+	+	Mating mixture; self-fertile a/α diploid
	97/433	25, 30, 37, light	+	+	+	Mating mixture; self-fertile a/α diploid
	97/426	25, 30, 37, light	+	+	+	Mating mixture; self-fertile a/α diploid
	97/427	25, 30, 37, light	+	+	+	Mating mixture; self-fertile a/α diploid
	97/428	25, 30, 37, light	+	+	+	Mating mixture; self-fertile a/α diploid
	94/943-6	25, 30, 37, light	+	+	+	Mating mixture; self-fertile a/α diploid
	94/943-7	25, 30, 37, light	+	+	+	Mating mixture; self-fertile a/α diploid
	NIH836, ATCC34883	25, 30, 37	+	+	+	Mating mixture; self-fertile a/α diploid
	NIH179, ATCC34878	25, 30, 37	+	+	+	Mating mixture; self-fertile a/α diploid
	NIH184, ATCC34879	25, 30, 37	+	+	+	Mating mixture; self-fertile a/α diploid
	NIH312, ATCC34880	25, 30, 37	+	+	+	Mating mixture; self-fertile a/α diploid
	NIH187, ATCC34881	25, 30, 37	+	+	+	Mating mixture; self-fertile a/α diploid
	NIH257, ATCC34882	25, 30, 37	+	+	+	Mating mixture; self-fertile a/α diploid
	JF109	25, 30, 37	+	-	+	None
	JF101	25, 30, 37	+	-	+	None
	CA1227	25, 30, 37, light	+	+	+	Mating mixture; self-fertile a/α diploid
	CA1292	25, 30, 37, light	+	+	+	Mating mixture; self-fertile a/α diploid
	CA2339	25, 30, 37, light	+	+	+	Mating mixture; self-fertile a/α diploid
	CA1700	25, 30, 37, light	+	+	+	Mating mixture; self-fertile a/α diploid
	CA1135	25, 30, 37, light	+	+	+	Mating mixture; self-fertile a/α diploid
	CA1909	25, 30, 37, light	+	+	+	Mating mixture; self-fertile a/α diploid
	CA1573	25, 30, 37, light	+	+	+	Mating mixture; self-fertile a/α diploid
	CA1574	25, 30, 37, light	+	+	+	Mating mixture; self-fertile a/α diploid
	MEX240	25, 30, 37, light	+	+	+	Mating mixture; self-fertile a/α diploid
	B4546	25, 30, 37, light	+	+	+	Mating mixture; self-fertile a/α diploid
VGIV
	MMRL2651	25	+	+	+	None
	WM779	25	+	+	-	None
	M250	25	+	+	+	None
	MMRL2932	25	+	+	+	None
	MMRL2999	25	+	+	+	None
	MMRL3019	25	+	+	+	None
	MMRL2945	25	+	+	+	None
	MMRL2970	25	+	+	+	None
	MMRL2874	25	+	+	-	None
	MMRL2871	25	+	+	-	None
	MMRL2980	25	+	+	-	None
	M391	25	+	+	-	None
	B5748	25	+	+	-	None
